# Supplementary material for: Construction of a large-scale semi-field facility to study genotypic differences in deep root growth and resources acquisition
Source: Plant Methods. 2019 Mar 20;15:26. doi: 10.1186/s13007-019-0409-9 (PMC6425565; doi:10.1186/s13007-019-0409-9)
Supplement: Supplementary file 2 — Additional file 2. Texture and chemical properties of top and subsoil in each unit of the RadiMax facility (Fine soil fraction < 2 mm). The values are averages from two samples at each end of the unit, with the absolute difference in brackets. *Soil bulk density of the two sol layers measured at 0.25 m and 0.6 m in March 2017. [file 13007_2019_409_MOESM2_ESM.xlsx]

## Sheet: Sheet1
Soil Depth			Clay			Silt			Fine Sand			Coarse Sand			Organic Carbon			Bulk Density*			pH			P			K			Mg
			< 2ɥm			2-50 ɥm			50-500 ɥm			500-2000 ɥm									0.01 M CaCl2
	m		Kg Kg-1															g cm-3						mg kg-1
Unit 1	0 - 0.4		0.1185	-0.001		0.136	0.026		0.446	0.018		0.285	0.008		0.015	0		1.58	0.04		7.1	0.2		3.5	0		10.5	1		5.05	0.3
	0.5 - 1.0		0.1425	0.021		0.144	0.042		0.4495	0.045		0.2585	0.013		0.006	0.004		1.76097	0.0706933		7.4	0.2		0.9	0.4		3.9	0		3.15	0.3
Unit 2	0 - 0.4		0.121	0.006		0.1345	0.029		0.4425	0.011		0.2855	0.009		0.017	0.004		1.59	0.05		7	0.4		4	1		12	4		5.2	0
	0.5 - 1.0		0.137	0.01		0.13	0.014		0.474	0.004		0.2535	0.023		0.0055	0.005		1.705	0.0628208		7.5	0.4		0.75	0.7		3.55	0.7		2.95	0.7
Unit 3	0 - 0.4		0.117	0		0.1225	0.005		0.46	0.006		0.2825	0.011		0.018	0		1.57	0.01		6.85	0.3		3.65	0.3		11	0		5.05	0.1
	0.5 - 1.0		0.1275	0.003		0.133	0.014		0.451	0.004		0.2845	0.011		0.0035	0.003		1.7	0.01		7.5	0.2		0.8	0.8		3.35	0.3		2.9	0.4
Unit 4	0 - 0.4		0.125	0.008		0.1285	0.003		0.441	0.038		0.288	0.05		0.017	0		1.61	0.06		7.05	0.3		3.95	0.1		11	2		5.25	0.3
	0.5 - 1.0		0.1175	0.003		0.1215	0.011		0.452	0.038		0.305	0.028		0.0035	0.003		1.71	0.02		7.5	0.2		0.6	0.2		3.25	0.3		2.65	0.1
Supplemental table 1. Texture and chemical properties of top and subsoil in each unit of the RadiMax facility (Fine soil fraction < 2 mm). The values are averages from two samples in each end of the unit, with the absolute difference in brackets. *Soil bulk density of the two sol layers measured at 0.25 m and 0.6 m in march 2017.
