# Supplementary material for: Construction of a large-scale semi-field facility to study genotypic differences in deep root growth and resources acquisition
Source: Plant Methods. 2019 Mar 20;15:26. doi: 10.1186/s13007-019-0409-9 (PMC6425565; doi:10.1186/s13007-019-0409-9)
Supplement: Supplementary file 3 — Additional file 3. Two-way ANOVA model output of biomass and root data from the 2017 season including the effect of the unit in the analysis. [file 13007_2019_409_MOESM3_ESM.xlsx]

## Sheet: Sheet1
	Df	Sum Sq	Mean Sq	F value	Pr(>F)
Protein Level
Cultivar	6	24.5339	4.08897	16.9302	3.65407e-13	***
Unit	1	52.9724	52.9724	219.329	2.59863e-26	***
Cultivar:Unit	6	1.42737	0.237895	0.98499	0.439963	ns
Residuals	94	22.7029	0.24152
Nitrogen Removal
Cultivar	6	11210	1868.33	8.78204	1.34646e-07	***
Unit	1	8728.06	8728.06	41.026	5.89489e-09	***
Cultivar:Unit	6	950.753	158.459	0.744831	0.614963	ns
Residuals	94	19998	212.745
Deep Root Intensity
Cultivar	6	48885.1	8147.52	1.55827	0.231	ns
Unit	1	140562	140562	26.8836	0.000138346	***
Cultivar:Unit	6	27426.8	4571.13	0.874263	0.53766	ns
Residuals	14	73199.8	5228.56
(***=P<0.001; **=P<0.01,*=P<0.05, ns (not significant)=P>0.05).
